# Supplementary material for: Neutrophil-derived catecholamines mediate negative stress effects on bone
Source: Nat Commun. 2023 Jun 5;14:3262. doi: 10.1038/s41467-023-38616-0 (PMC10241819; doi:10.1038/s41467-023-38616-0)
Supplement: Supplementary file 4 — Source Data [file 41467_2023_38616_MOESM4_ESM.zip]

Archive with 2 entries (2 files):
- DataSourceFile_THfloxPaper_raw data.xlsx
- DataSourceFile_THfloxPaper_statistics_n-numbers_p-values.xlsx
