# Supplementary material for: Neutrophil-derived catecholamines mediate negative stress effects on bone
Source: Nat Commun. 2023 Jun 5;14:3262. doi: 10.1038/s41467-023-38616-0 (PMC10241819; doi:10.1038/s41467-023-38616-0)
Supplement: Supplementary file 4 — Source Data [file 41467_2023_38616_MOESM4_ESM.zip › DataSourceFile_THfloxPaper_raw data.xlsx]

## Sheet: Figure 1
Figure 1:
TH Score	SF36_pain.1	SF36_pain.2	SF36_pain.3	SF36_pain.4	mob 3m	prog 3m	mob 6m	prog 6m	mob 9m	prog 9m	mob 12m	prog 12m
0	80	90	90	100	2	1	1	1	1	1	1	1
1	90	90	77.5	90	3	2	1	1	2	1	1	2
1	67.5	100	100	100	4	2	1	1	1	1	1	1
3	47.5	67.5	67.5	67.5	6	5	4	5	4	4	3	3
2	45	32.5	32.5	32.5	8	4	7	5	7	5	7	5
3	65	55	57.5	57.5	3	1	4	1	4	2	3	1
2
3	77.5	90	90	90	2	1	1	1	1	1	1	1
3	22.5	35	67.5	57.5	4	4	5	6	3	3	4	5
4	90	100	100	100	7	2	3	2	3	2	3	1
2
3	77.5	90	90	100	3	2	3	4	2	2	2	2
2	45	32.5	67.5	67.5	6	3	5	4	3	3	2	2
3	67.5	67.5	77.5	90	3	3	3	3	6	3	2	1
1	77.5	77.5	90	77.5	1	1	2	2	2	1	3	2
2	57.5	80	80	45	4	3	3	2	2	2	3	2
2	100	90	90	100	2	2	2	2	2	1	1	1
0	55	90	100	100	2	2	1	1	1	1	1	1

## Sheet: Figure 2
Figure 2:
Fig 2a	Picture			Fig 2b	SHC	CSC
					0.05089	0.05229
					0.05127	0.05144
					0.05134	0.05393
					0.05403	0.05891
					0.04818	0.05128
					0.05374	0.06272
					0.05275	0.05537
						0.05656
Fig 2c	SHC	CSC		Fig 2d	SHC	CSC
	2.52915	2.38984			653.54433	670.43354
	2.14301	1.53893			658.26609	651.54243
	2.59081	2.48112			645.73659	740.84314
	2.03834	2.20112			662.02203	766.81333
	2.16189	1.42668			640.22016	669.48766
	2.09038	3.15323			734.87338	786.39657
	2.28624	2.59808			654.7836	740.1792
		3.95716				769.62567
Fig 2e	SHC	CSC		Fig 2f	SHC	CSC
	0.17082	0.17415			1088.73433	1121.14848
	0.19127	0.21196			1081.10842	1091.68436
	0.16473	0.18535			1086.90468	1320.6856
	0.1849	0.19483			1104.30688	1306.23393
	0.18335	0.21036			1129.07143	1091.97787
	0.19217	0.15996			1296.62406	1355.48934
	0.18533	0.18288			1089.47192	1338.40356
		0.14863				1317.31378
Fig 2g	SHC	CSC		Fig 2h	SHC	CSC
	134.6667	146.6667			0.1429	0.14959
	155.0000	147.3333			0.13205	0.1393
	169.0000	167.6667			0.14053	0.14921
	156.0000	169.3333			0.14448	0.14876
	143.3333	169.3333			0.14358	0.13979
	179.6667	145.6667			0.14126	0.1507
	163.6667	165.3333			0.14855	0.14755
		165.3333				0.14853
Fig 2i	SHC	CSC		Fig 2j	SHC	CSC
	12.87088	12.49744			14.92	14.73
	10.98708	7.9162			14.6	14.66
	13.30003	13.38092			14.92	14.48
	11.01229	12.96646			14.64	14.35
	10.41586	7.31549			14.69	14.2
	11.23414	19.77794			15.08	15.01
	12.06039	14.38435			14.37	14.56
		22.38243			14.44	14.71
Fig 2k	SHC	CSC		Fig 2l	Picture
	16.91	17.52
	16.95	17.18
	16.76	16.07*
	16.28	17.07
	17.48	17.51
	17.61	17.93
	17.61	17.41
	17.04	17.28
Fig 2m	Picture			Fig 2n	SHC	CSC
					0.27056	0.85801
					0.52283	2.60652
					0.2664	0.61146
					0.2808	0.7308
					0.33109	0.558
					0.05111	0.56092
					0.14257	0.71145
					0.15566	1.14124
Fig 2o	SHC	CSC		Fig 2p	SHC	CSC
	0.00215	0.00000			0.04389	0.02466
	0.00000	0.00207			0.0488	0.05406
	0.00000	0.00215			0.04551	0.0271
	0.00000	0.00000			0.031	0.04012
	0.00000	0.00000			0.19849	0.01234
	0.00000	0.00621			0.01047	0.06785
	0.00207	0.01023			0.08696	0.10828
	0.00000	0.00000			0.05817	0.00829
Fig 2q	SHC	CSC		Fig 2r	Picture
	0.32768	0.05363
	0.04925	0.09807
	0.18054	0.06439
	0.2053	0.04838
	0.12694	0.02451
	0.14131
	0.05617	0.04939
	0.04964	0.00843
Fig 2s	SHC	CSC		Fig 2t	SHC	CSC
	0.05192	0.04802			2.88357	2.50747
	0.05037	0.05403*			2.01077	1.48239
	0.05022	0.04995			2.88201	1.85895
	0.05056	0.04984			2.62056	2.65925
	0.05425	0.04973			2.46475	1.78315
	0.04863	0.05021			2.63236	2.44982
		0.04985				3.04123
		0.0507				2.17814
Fig 2u	SHC	CSC		Fig 2v	SHC	CSC
	699.5	633.7			0.15522	0.17006
	700.9	675.5			0.18946	0.21538
	683.0	647.4			0.15207	0.19656
	671.0	646.9			0.1645	0.17167
	693.0	652.3			0.17467	0.18974
	682.0	648.7			0.16487	0.17614
		642.0				0.15846
		664.1				0.19141
Fig 2w	SHC	CSC		Fig 2x	SHC	CSC
	15.00	12.04			151	150
	10.13	8.01			146	145
	14.47	9.29			148	132
	13.25	13.25			139	129
	13.37	8.87			184	139
	12.80	12.30			165	145
		15.16				132
		11.04				125
Fig 2y	SHC	CSC
	15.54	15.49
	16.25	15.67		outliers are indicated as: italic*
	15.87	16.04
	16.15	15.66
	16.24	15.59
	16.45	16.15
		15.45
		15.64

## Sheet: Figure 3
Figure 3:
Fig 3a	Picture					Fig 3b	SHC Cre-	CSC Cre-	SHC Cre+	CSC Cre+
							15.65	15.70	16.00	15.70
							15.95	15.75	15.40	15.80
							16.00	15.55	15.40	15.75
							15.85	15.05	15.20	15.50
							15.50	15.75	15.30	15.30
							15.95	15.50	15.40	15.15
							15.90	15.50	15.45	15.20
							15.55	15.30	15.50	15.35
Fig 3c	SHC Cre-	CSC Cre-	SHC Cre+	CSC Cre+		Fig 3d	Picture
	17.90	17.80	18.05	17.70
	18.35	17.75	17.40	18.20
	18.05	17.60	17.50	17.95
	18.40	17.25	17.20	17.50
	17.60	17.90	17.40	17.60
	18.05	17.60	17.75	17.45
	18.00	17.65	17.75	17.40
	18.00	17.50	17.60	17.60
Fig 3e	SHC Cre-	CSC Cre-	SHC Cre+	CSC Cre+		Fig 3f	Picture
	56.3733333	77.8766667	44.9633333	54.93
	40.89	81.54	51.7666667	50.4566667
	42.51	69.5733333	50.76	51.14
	43.3	71.18	54.4566667	55.5733333
	48.73	64.17	56.8866667	62.1166667
	51.0933333	59.8	38.9566667	44.35
	57.1666667		46.88	59.0233333
			38.8266667	48.1966667
Fig 3g	SHC Cre-	CSC Cre-	SHC Cre+	CSC Cre+		Fig 3h	SHC Cre-	CSC Cre-	SHC Cre+	CSC Cre+
	650.73584	745.17841	644.73286	665.25831			0.05257	0.06321	0.04994	0.05128
	668.54125	712.29792	662.64089	663.28071			0.05107	0.05977	0.0502	0.0524
	656.43758	705.28279	657.87757	705.9074			0.04829	0.05465	0.04882	0.05989
	683.09699	687.41364	638.93258	666.11911			0.05054	0.05734	0.04666	0.05393
	653.22079	713.89866	629.36208	694.61251			0.05116	0.05606	0.04592	0.05632
	679.8421	688.35015	677.73884	644.80661			0.04964	0.05777	0.05122	0.04961
	647.84994	709.92351	675.56735	669.74547			0.04652	0.05589	0.05104	0.05027
	642.99175	679.50465	661.96757	664.26192			0.05195	0.05901	0.05098	0.04985
Fig 3i	SHC Cre-	CSC Cre-	SHC Cre+	CSC Cre+
	19.60307	13.68326	12.09029	13.57896
	14.62566	16.29129	10.46953	13.61899
	11.92652	16.50218	14.12222	13.16463
	13.83396	15.71883	10.98344	14.49042
	16.04791	16.62929	10.55779	13.89349
	11.88437	17.08775	13.93168	12.41823
	12.7769	16.16795	12.71873	7.79695
	15.14849	20.04209	13.86157	13.88261

## Sheet: Figure 4
Figure 4:
Fig 4a	Picture					Fig 4b	SHC Cre-	CSC Cre-	SHC Cre+	CSC Cre+
							5.20146	14.0658	3.00622	11.3668
							1.49762	22.509	4.65412	10.2735
							8.28	7.14	8.0136	10.0878
							3.27965	11.1784	16.75*	7.4628
							7.17336	15.0304	9.5326	6.11289
							1.62766	14.472	3.73703	6.7599
							1.07492	4.08958	4.33608	6.67144
							3.68508	7.8225	7.371	3.8252
Fig 4c	SHC Cre-	CSC Cre-	SHC Cre+	CSC Cre+		Fig 4d	SHC Cre-	CSC Cre-	SHC Cre+	CSC Cre+
	49.6881	45.4494	41.0549	56.7072			0.00	120.53	85.07	22.59
	47.8743	46.5864	28.3976*	52.1916			20.68	166.61	138.77	0.00
	40.4352	48.7812	44.22	54.264			85.07	866.61	18.76	41.14
	54.6304	42.5376	46.3888	48.0525			0.00	142.07	86.78	123.03
	50.163	59.52	40.6875	38.3614			0.00	64.29	135.47	28.25
	52.8444	59.775	41.574	49.8888			90.2	59.02	182.81	23.54
	51.975	62.7784	39.006	48.0912			85.07	42.95	101.23	0.00
	46.6092	59.307	44.8448	48.2288			0.00	16.82	51.93	22.59
Fig 4e	SHC Cre-	CSC Cre-	SHC Cre+	CSC Cre+		Fig 4f	Picture
	46.62576687	23.0894309	30.74712644	39.6330275
	50.47318612	9.11949686	28.42639594	24.5398773
	41.08527132	5.06912442	29.35153584	32.5301205
	36.23853211	20.3921569	41.36546185	24.7491639
Fig 4g	SHC Cre-	CSC Cre-	SHC Cre+	CSC Cre+		Fig 4h	SHC Cre-	CSC Cre-	SHC Cre+	CSC Cre+
	2.91	11.67	7.18	4.13			3.44	16.82	8.22	4.52
	2.08	9.93	3.29	3.59			2.11	14.51	3.37	5.68
	2.67	12.13	3.38	3.91			4.17	17.07	3.85	6.22
	2.55	6.38	4.71	3.34			3.23	6.81	7.69	3.42
	2.73	8.74	7.41	2.88			3.5	10.25	11.96	4.24
			3.89	3.18					5.61	5.15
			4.95	3.74					7.19	4.19
Fig 4i	Picture					Fig 4j	SHC Cre-	CSC Cre-	SHC Cre+	CSC Cre+
							10.1	12.54	8.56	8.44
							12.56	10.47	12.56	13.41
							11.48	10.56	5.68	6.55
							13.66	12.45	10.48	8.47
							10.41	8.99	8.47	11.69
									6.89	11.47
									12.46	13.14
Fig 4k	SHC Cre-	CSC Cre-	SHC Cre+	CSC Cre+		Fig 4l	SHC Cre-	CSC Cre-	SHC Cre+	CSC Cre+
	3.03	2.88	1.39	2.9			848.93	833.15	875.58	862.26
	7.03	1.65	1.55	1.82			908.17	840.82	837.04	879.84
	5.56	1.96	3.72	2.74			851.57	876.9	830.21	882.07
	9.67	2.72	1.93	5.1			894.4	846.05	892.32	838.62
	2.03	2.79	1.67	3.36			916.42	829.68	857.91	862.78
			1.46	3.72			869.03	859.74	842.8	855.7
			3.61	2.31			859.19		839.05	873.12
							881.93
Fig 4m	SHC Cre-	CSC Cre-	SHC Cre+	CSC Cre+		Fig 4n	SHC Cre-	CSC Cre-	SHC Cre+	CSC Cre+
	24.00	18.83	41.7	17.27			0.00	1.16731518	0.00	1.04712042
	27.228	16.55274	18.25575	26.4688			0.00	6.88405797	1.00	0.79051383
	15.79564	21.25	14.56	26.37			3.05343511	0.00	0.45454545	0.54945055
	29.49217	23.02335	25.69936	15.90322			1.53846154	1.77514793	0.00	8.50202429
	32.88032	15.32594	23.67	17.29747			0.00	4.51612903	4.48430493	0.82644628
	27.26631	19.14574	19.34915	17.28886			0.95238095	10.3825137	0.84745763	0.27247956
	25.57641		20.48855	23.37724			0.00		0.83333333	0.00
	27.27935						0.00
Fig 4o	Picture			outliers are indicated as: italic*

## Sheet: Figure 5
Figure 5:
Fig 5a
Picture
Fig 5b
Sox2:							Nanog:							Cbfa1:
6h - control	6h - 10^-7 M NE	6h - 10^-5 M NE	24h - control	24h - 10^-7 M NE	24h - 10^-5 M NE		6h - control	6h - 10^-7 M NE	6h - 10^-5 M NE	24h - control	24h - 10^-7 M NE	24h - 10^-5 M NE		6h - control	6h - 10^-7 M NE	6h - 10^-5 M NE	24h - control	24h - 10^-7 M NE	24h - 10^-5 M NE
0.55205	0.576725	0.410212	0.521515	0.503465	0.464764		1.06431	0.972786	0.700433	3.23022	2.85425	2.46772		0.78239	0.704838	0.844897	1.44079	1.0602	1.07212
0.615678	0.535219	0.436823	0.411471	0.442521	0.469622		1.20196	0.940484	0.672102	3.09945	2.71339	2.465		0.84723	0.747256	0.776834	1.23813	1.01524	1.1375
0.468235	0.53437	0.398566	0.503726	0.517925	0.453925		1.1201	1.03332	0.551252	2.58569	3.21701	2.52624		0.859242	0.837023	0.667519	1.22143	0.922362	1.00139
0.559484	0.493922	0.38829	0.439391	0.42938	0.402968		1.17265	0.980146	0.681878	2.9537	2.90638	2.14292		0.75084	0.601541	0.766988	1.1478	1.12292	0.974826
6h - control	6h - 10^-7 M EPI	6h - 10^-5 M EPI	24h - control	24h - 10^-7 M EPI	24h - 10^-5 M EPI		6h - control	6h - 10^-7 M EPI	6h - 10^-5 M EPI	24h - control	24h - 10^-7 M EPI	24h - 10^-5 M EPI		6h - control	6h - 10^-7 M EPI	6h - 10^-5 M EPI	24h - control	24h - 10^-7 M EPI	24h - 10^-5 M EPI
0.554801	0.425721	0.453197	0.41469	0.262974	0.328721		0.974674	0.535281	0.589142	1.19893	0.946446	1.11049		1.67026	1.98774	1.72841	1.68783	1.43537	1.77372
0.601691	0.455972	0.405176	0.30068	0.304403	0.368038		0.863153	0.538084	0.407349	1.02965	1.02433	1.00339		1.99284	1.8943	1.67841	1.48878	1.73943	1.48559
0.57834	0.499885	0.488817	0.338817	0.28974	0.454978		0.863281	0.613702	0.478006	1.11235	0.986431	1.12375		1.59678	2.1635	1.60564	2.04872	1.43974	1.5217
0.510653	0.434622	0.40459	0.336063	0.316194	0.313705		0.839645	0.614914	0.425771	1.21563	1.02348	1.11639		1.66708	1.85603	1.5767	1.74272	1.78168	1.41374
6h - control	6h - 10^-7 M DOP	6h - 10^-5 M DOP	24h - control	24h - 10^-7 M DOP	24h - 10^-5 M DOP		6h - control	6h - 10^-7 M DOP	6h - 10^-5 M DOP	24h - control	24h - 10^-7 M DOP	24h - 10^-5 M DOP		6h - control	6h - 10^-7 M DOP	6h - 10^-5 M DOP	24h - control	24h - 10^-7 M DOP	24h - 10^-5 M DOP
0.554801	0.496564	0.531857	0.41469	0.374267	0.377999		0.974674	0.81227	0.828641	1.19893	1.23474	1.05137		1.67026	1.35731	1.50244	1.68783	1.48656	1.80403
0.601691	0.503667	0.482283	0.30068	0.362526	0.404076		0.863153	0.948165	0.635357	1.02965	1.24653	1.2314		1.99284	1.39575	1.38165	1.48878	1.49392	1.8059
0.57834	0.544301	0.544499	0.338817	0.330355	0.40088		0.863281	0.747269	0.650431	1.11235	1.23777	1.10106		1.59678	1.50942	1.56744	2.04872	1.69507	1.80214
0.510653	0.457869	0.546312	0.336063	0.389056	0.394352		0.839645	0.791061	0.627164	1.21563	1.2078	1.27476		1.66708	1.46674	1.67278	1.74272	1.57837	1.74957
Sp7:
							Alpl:
6h - control	6h - 10^-7 M NE	6h - 10^-5 M NE	24h - control	24h - 10^-7 M NE	24h - 10^-5 M NE
2.40207	1.7429	1.35731	3.67198	2.5579	1.54635		6h - control	6h - 10^-7 M NE	6h - 10^-5 M NE	24h - control	24h - 10^-7 M NE	24h - 10^-5 M NE
2.59398	1.71855	1.28861	3.09905	2.50398	1.63009		0.988579	0.916016	1.0429	7.16513	5.36045	5.5334
2.45925	2.39068	1.10149	2.97225	2.71971	1.69176		1.1918	0.963945	0.91156	6.06424	5.00905	5.41776
2.46696	1.36945	1.35857	2.92821	2.35894	1.3737		1.14794	1.24162	0.802342	6.87633	5.32231	4.90025
							1.1187	0.776659	0.922042	6.79247	5.06955	5.161
6h - control	6h - 10^-7 M EPI	6h - 10^-5 M EPI	24h - control	24h - 10^-7 M EPI	24h - 10^-5 M EPI
3.51527	2.18244	2.26085	3.23006	2.02896	1.71036		6h - control	6h - 10^-7 M EPI	6h - 10^-5 M EPI	24h - control	24h - 10^-7 M EPI	24h - 10^-5 M EPI
3.95584	2.46458	2.01584	2.53001	2.15113	2.02534		1.0412	0.756231	0.789485	2.86494	1.68924	1.83373
3.73325	2.91493	2.19639	3.61165	2.12078	1.67807		1.19029	0.784818	0.670388	2.4193	1.83568	1.79551
3.36529	2.38174	2.07729	3.19927	2.29513	1.87814		1.12619	0.798935	0.71939	3.03214	1.7207	1.81744
							0.966984	0.680675	0.663926	3.02971	1.99594	1.67065
6h - control	6h - 10^-7 M DOP	6h - 10^-5 M DOP	24h - control	24h - 10^-7 M DOP	24h - 10^-5 M DOP
3.51527	2.409	2.53569	3.23006	2.21478	3.03591		6h - control	6h - 10^-7 M DOP	6h - 10^-5 M DOP	24h - control	24h - 10^-7 M DOP	24h - 10^-5 M DOP
3.95584	2.4762	2.38206	2.53001	2.27028	2.3931		1.0412	0.874728	0.88736	2.86494	2.30066	2.9274
3.73325	2.77373	2.67777	3.61165	2.18517	2.89941		1.19029	0.923973	0.876126	2.4193	2.29559	2.60617
3.36529	2.46477	3.00661	3.19927	2.13239	2.87083		1.12619	0.996034	0.925939	3.03214	2.27869	2.91746
							0.966984	0.763421	0.945737	3.02971	2.27054	3.0234
Fig 5c
Picture
Fig 5d
SHC control	SHC β AR	SHC α AR	SHC α1 AR	SHC α2 AR	SHC D1/5	SHC D2/3/4	CSC control	CSC β AR	CSC α AR	CSC α1 AR	CSC α2 AR	CSC D1/5	CSC D2/3/4
1.12391	0.914772	0.970025	0.682613	0.81247	1.0334	0.795	0.782359	0.782359	0.796816	0.860438	0.965639	0.93638	0.761967
0.962941	0.897296	0.9388	0.77582	0.842319	1.25402	0.720409	0.970103	0.970103	1.00284	0.869527	0.863152	0.943499	0.942633
0.923994	1.00972	0.939492	0.690135	0.879854	0.945138	0.646061	0.732656	0.732656	0.97477	0.887873	0.919514	0.999355	0.883206
1.06809	0.930406	0.852812	0.89898	0.993837	0.794159	0.884272	0.955847	0.886424	1.01724	0.939789	0.983813	0.951821	0.77442
0.965419	0.892419	0.851864	0.89444	0.865955	0.826553	0.829984	0.848479	0.922196	0.968523	0.938183	1.00843	0.725419	0.91784
0.969784	0.994445	0.815615	0.988527	0.883476	0.86303	0.848899	0.88815	1.07578	1.00921	1.04333	1.06842	0.805376	0.971903
1.01833							0.782287
0.965301							0.795513
1.0173							0.763514
Fig 5e
SHC control	SHC β AR	SHC α AR	SHC α1 AR	SHC α2 AR	SHC D1/5	SHC D2/3/4	CSC control	CSC β AR	CSC α AR	CSC α1 AR	CSC α2 AR	CSC D1/5	CSC D2/3/4
1.08772	0.847286	0.780863	0.760271	0.858875	0.778496	0.654933	0.817308	0.842274	0.851598	0.771456	0.921353	0.742185	0.762064
0.930877	0.919294	0.809662	0.7871	0.763069	0.765358	0.725956	0.690766	0.873815	0.797078	0.855892	0.794326	0.783389	0.851019
0.98762	1.09318	0.711636	0.70122	0.8516	0.813329	0.652293	0.701327	0.908807	0.848496	0.802321	0.83092	0.78076	0.770777
1.04997	1.14292	1.21983	0.903979	1.04905	1.05494	1.04359	0.994604	1.02461	0.945112	1.00129	0.910206	1.04522	0.833914
0.9901	0.93037	1.03551	0.892582	0.936509	0.932901	0.896364	0.947856	0.957749	1.18404	0.878914	0.836656	1.19446	0.875391
0.961933	1.00936	0.992572	0.854618	1.0892	1.03305	0.812627	1.00103	1.01951	1.32617	0.852503	0.839523	1.15908	0.861067
0.982279							0.755721
0.92022							0.727009
1.1063							0.685319
Fig 5f
SHC control	SHC β AR	SHC α AR	SHC α1 AR	SHC α2 AR	SHC D1/5	SHC D2/3/4	CSC control	CSC β AR	CSC α AR	CSC α1 AR	CSC α2 AR	CSC D1/5	CSC D2/3/4
1.03121	0.847572	0.968159	0.941599	1.04404	0.902924	0.932639	0.821634	0.880428	0.933374	0.878656	0.963615	0.906944	0.849047
0.955845	0.882089	0.957584	0.939249	1.02343	0.754971	0.768196	0.754971	0.96249	0.988197	0.959892	0.843702	0.898231	1.01904
1.01453	0.876392	1.00089	0.890889	0.906366	0.879062	0.701354	0.889659	0.871577	0.906273	1.02803	0.982486	0.798985	0.983865
0.933157	0.979451	0.870653	0.982833	1.05389	0.855484	1.08291	0.891855	0.869734	0.907667	1.20075	1.13145	0.897562	0.920312
1.11098	0.899783	0.915162	1.03039	1.20314	0.856592	1.17834	0.820658	0.967675	0.958007	1.15909	1.10925	0.936944	1.01734
0.964583	0.872349	0.977878	1.00133	1.25437	0.805834	1.05701	0.739975	0.818953	1.25695	0.941932	1.03817	1.04601	1.00112
1.07167							0.886466
0.856307							0.89814
1.0897							0.776042
Fig 5g
SHC control	SHC β AR	SHC α AR	SHC α1 AR	SHC α2 AR	SHC D1/5	SHC D2/3/4	CSC control	CSC β AR	CSC α AR	CSC α1 AR	CSC α2 AR	CSC D1/5	CSC D2/3/4
1.09596	0.909452	0.817355	0.792109	0.851102	0.763022	0.823256	0.840556	0.701448	0.794564	0.720712	0.848758	0.744711	0.848156
1.02121	0.818892	0.813631	0.825804	0.736435	0.584455	0.730979	0.796392	0.690632	0.670768	0.857473	0.798585	0.739665	0.954859
0.89349	0.798018	0.958279	0.802644	0.818629	0.742583	0.628933	0.82444	0.702488	0.666647	0.707801	0.779566	0.775837	0.962385
1.01902	1.04476	0.912568	1.12146	1.14896	0.814942	1.27782	0.719676	0.858967	0.791108	1.26579	0.920008	0.908459	1.05369
1.03757	0.997866	1.00867	1.0646	1.1402	0.850647	1.29559	0.733803	0.856701	0.901812	1.07002	1.05375	0.961358	1.19535
0.945804	1.13296	1.07707	1.00292	1.2367	0.890742	1.15047	0.650372	0.825963	0.949345	1.21083	1.20218	0.978208	1.10938
1.00336							0.907907
0.942141							0.964367
1.05785							0.916773
Fig 5h
SHC control	SHC β AR	SHC α AR	SHC α1 AR	SHC α2 AR	SHC D1/5	SHC D2/3/4	CSC control	CSC β AR	CSC α AR	CSC α1 AR	CSC α2 AR	CSC D1/5	CSC D2/3/4
0.974666	1.0616	0.834939	0.898362	0.848655	0.790171	0.988228	0.860595	0.878852	0.921553	0.906414	0.999125	0.979277	0.908209
1.05467	0.901157	0.932636	0.833089	0.827026	0.790589	0.846016	0.862387	0.91409	0.834457	0.903405	0.898255	0.854155	0.99532
0.972812	0.862217	0.934588	0.827681	0.980085	0.870251	0.753478	0.796988	0.84177	0.92119	0.913449	0.864732	0.739301	0.933506
0.846312	0.841154	0.766598	1.05971	1.00282	0.774711	0.999212	0.65134	0.774747	0.791082	0.835929	0.932893	0.836528	0.673221
1.03776	0.862185	0.845095	0.922667	0.937769	0.5818	0.997937	0.603842	0.850929	0.999119	0.642217	0.895831	0.997025	0.94376
1.13861	0.881858	0.858449	0.772638	1.04425	0.737156	0.85634	0.712932	0.842825	0.990991	0.956161	0.994895	1.06283	0.843582
0.945245							0.642934
0.918653							0.676058
1.15161							0.668476

## Sheet: Figure 6
Figure 6:
Fig 6a	Picture					Fig 6b	SHC Cre-	CSC Cre-	SHC Cre+	CSC Cre+
							0.1176	0.1259	0.1252	0.1719
							0.1399	0.1356	0.1783	0.1535
							0.1262	0.1362	0.1175	0.1843
							0.104	0.1419	0.1412	0.1322
							0.1298	0.1407	0.1437	0.1458
							0.1233	0.1308	0.1246	0.1564
							0.1139	0.1367	0.1269	0.157
							0.1118	0.1402	0.1085
Fig 6c	SHC Cre-	CSC Cre-	SHC Cre+	CSC Cre+		Fig 6d	SHC Cre-	CSC Cre-	SHC Cre+	CSC Cre+
	15.9	15.65	14.05	14.35			18.00	17.5	16.00	16.7
	15.8	15.5	14.00	14.2			17.7	17.65	16.1	16.1
	15.85	15.8	15.3	14.6			17.85	17.9	17.1	16.65
	15.4	15.4	15.15	14.7			17.95	17.4	17.25	16.8
	16.15	15.35	14.2	15.00			18.5	17.35	16.4	17.3
	15.5	15.2	14.8	14.00			17.7	17.00	17.2	16.85
	15.55	15.2	14.25	14.5			17.6	17.65	16.1	17.00
	15.55	15.45	14.8				17.7	17.6	17.1
Fig 6e	SHC Cre-	CSC Cre-	SHC Cre+	CSC Cre+		Fig 6f	SHC Cre-	CSC Cre-	SHC Cre+	CSC Cre+
	0.04797	0.04843	0.05205	0.0544			686.48	663.72	723.07*	718.91
	0.05044	0.05547	0.04728	0.046			702.8	718.00	644.33	682.12
	0.04767	0.04996	0.06684	0.04888			659.94	680.25	675.82	690.82
	0.04794	0.04885	0.05093	0.05125			656.46	677.77	665.1	699.08
	0.05111	0.05235	0.04793	0.05428			685.99	682.74	660.75	691.83
	0.04774	0.05101	0.04724	0.05645			654.79	670.72	644.16	691.64
	0.04813	0.05385	0.04972	0.05761			643.56	690.77	642.35	722.22
	0.05009	0.05335	0.04989				633.98	686.11	670.64
Fig 6g	SHC Cre-	CSC Cre-	SHC Cre+	CSC Cre+		outliers are indicated as: italic*
	18.69453	10.62818	19.30555	17.95799
	20.31526	20.44531	15.98732	11.73173
	14.38398	12.93992	15.933	15.37668
	13.90885	13.23334	20.363	15.24018
	13.85	16.05631	17.365	13.53308
	13.037	15.79966	11.959	15.2341
	12.169	15.86209	14.925	12.02542
	10.396	15.04941	13.815

## Sheet: SupFig 1
SupFig 1:
SupFig 1a	Picture
SupFig 1 b	Picture
Supfig 1 c	Cre-	Cre+
	1.1634	0.144243
	1.41628	0.170943
	0.606908	0.0573163

## Sheet: SupFig 2
SupFig 2:
SupFig 2a	SHC Cre-	CSC Cre-	SHC Cre+	CSC Cre+		SupFig 2b	SHC Cre-	CSC Cre-	SHC Cre+	CSC Cre+
	1938.77	1233.41	1626.6	1647.51			47	12	48	23
	1857.78	1827.37	1959.21	685.677			28	39	30	2
	2072.77	1361.02	2440.65	892.504			40	22	48	7
	1714.35	1570.07	1099.05	1920.23			30	16	20	24
	1981.34	1155.00	2120.88	1526.86			58	24	37	27
	1811.76	1211.45	1466.96	3064.39*			24	18	31	33
	2139.14	1449.74	2504.81	1333.95			42	30	55	6
	1755.86	1427.42	1994.15	1730.52			34	30	60	36
	2411.87	1616.76	1630.38	1204.57			45	17	38	27
	1892.96	1388.97	2040.93	1694.62			59	28	41	20
	2150.11	1008.85	1518.61	1751.34			60	27	54	31
	1885.06	988.739	2696.54	1856.89			21	9	57	35
	2275.76	902.41	1851.66	957.952			24	10	25	16
	1263.49	957.822	1440.25	1067.33			12	19	34	12
	1586.37	1088.33	1650.2	1184.82			31	10	40	16
	1177.69	2122.2	2033.2	1331.32			30	30	41	10
	1609.71	1799.61	1682.84	1011.37			44	35	34	16
	1770.14	2333.7	2414.98	550.171			15	45	53	2
	1220.84	1051.78	1369.5	204.461			34	17	19	0
	1384.78	1570.35	1841.79	765.428			42	17	45	13
	1765.48	1554.93	1128.05	867.385			35	29	29	13
	2436.19	1408.54	1827.8	1512.22			75	10	45	27
	1521.57	1525.07	1645.00	300.115			26	16	55	1
	2527.08	1825.94	3023.65	1071.38			51	33	47	5
	2093.31	1894.99	2220.88	1449.13			37	45	32	17
	3342.05	2222.06	1823.65	1171.69			50	33	40	36
	2888.84		1738.25	1640.74			61		32	23
	1279.39		1146.85	844.677			21		52	4
			1580.32	1079.29					23	8
			1515.9	867.637					46	4
			1363.65						56
SupFig 2c	SHC Cre-	CSC Cre-	SHC Cre+	CSC Cre+		SupFig 2d	SHC Cre-	CSC Cre-	SHC Cre+	CSC Cre+
	89.64	16.16	69.6	23.08			1963.31	1050.04	1751.69	1783.99
	35.64	77.28	20.32	1.8			2457.65	1449.5	2152.17	1216.07
	67.64	54.44	44.72	9.12			1692.8	1426.43	2101.29	1080.19
	131.92	31.36	62.52	19.36			1661.64	1613.26	1195.63	1785.16
	135.04	61.72	30.12	40.68			1755.48	1696.12	1334.11	1757.49
	22.24	16.72	71.96	20.6			1584.87	1305.63	2300.29	2383.68
	93.84	58.96	49.6	4.08			1400.35	1204.57	1769.09	846.599
	50.44	32.64	128.76	32.92			1906.65	1128.14	2191.26	1437.25
	50.4	20.2	31.0	88.68			2321.84	1518.96	1829.55	1370.88
	69.32	53.24	54.48	30.2			1716.77	1755.21	1815.15	1527.28
	88.08	124.52	114.44	33.88			2093.26	632.643	1288.98	2101.72
	30.32	14.6	87.76	101.08			1863.95	1136.32	2676.34	1429.18
	12.28	27.16	44.24	20.96			2084.31	1154.66	1874.95	1792.28
	36.04	15.08	69.84	17.04			1637.00	1323.19	1709.88	1336.33
	41.04	17.4	61.12	33.04			1869.22	1453.6	2043.23	1498.38
	98.68	27.84	77.64	7.88			1738.7	1791.5	1711.75	2045.76
	64.76	33.64	81.72	75.2			1921.22	1216.27	1948.25	1845.26
	11.84	44.64	98.24	1.36			1526.16	1488.1	1976.65	930.731
	107.0	39.44	43.20	0.0			1375.06	1606.58	1504.84	619.73
	121.12	10.68	49.88	45.04			1208.39	1618.84	2006.55	1228.14
	61.28	35.52	104.84	18.84			1930.39	1623.61	1447.46	1629.54
	98.96	10.36	84.04	30.64			1986.92	1474.68	2441.47	1665.16
	36.6	13.32	88.28	0.96			1830.59	1241.46	1904.59	1093.68
	56.92	39.28	41.76	3.12			1953.73	1399.93	2456.29	1602.16
	30.48	70.28	21.04	15.16			2177.32	1571.37	1965.09	1405.08
	30.8	26.16	75.64	63.56			2950.77*	888.164	2033.27	2036.65
	67.52		25.08	25.32			2038.45		1259.28	1533.11
	24.8		218.6	3.6			1994.47		1230.29	1492.72
			35.12	6.0					1911.76	1279.53
			72.08	10.08					1620.36	1875.1
			148.72						1402.12
SupFig 2e	SHC Cre-	CSC Cre-	SHC Cre+	CSC Cre+		SupFig 2f	SHC Cre-	CSC Cre-	SHC Cre+	CSC Cre+
	15	11	22	19			9.8	9.08	12.2	11.12
	27	23	18	6			18.8	25.6	8.64	2.8
	19	14	11	12			9.4	12	2.88	10.24
	20	13	16	19			12	11.2	14.44	13.32
	24	27	8	22			12.48	22.52	4	16.32
	11	13	26	19			10.6	13.72	17.08	21.32
	13	11	13	14			7.4	7.36	7.04	8.04
	17	27	35	15			7.76	19.04	28.88	9.76
	26	20	17	12			12.12	14.44	10.88	15.92
	18	31	8	12			8.56	27.12	3.52	13.88
	23	5	27	25			11.24	3.36	23.72	20.4
	18	7	23	15			8.8	4.84	10.6	13.56
	19	11	16	18			10.04	8.72	10.04	11.12
	8	9	31	17			3.72	6.76	18.72	12.96
	25	16	25	15			22.08	10.08	15.24	15.04
	23	14	22	19			15.84	13.44	9.64	14.76
	26	9	21	10			21.6	6.48	12.68	5.92
	7	16	15	5			4.2	9.4	8.72	2.4
	15	23	19	3			9	19.12	10.24	2.6
	9	11	18	8			5.32	8.76	10.16	3.68
	24	15	11	16			10.8	12.16	5.04	12.64
	37	21	8	23			24.36	25.84	3.36	20.12
	19	11	22	5			14.88	5.6	10.84	4.36
	14	15	20	17			5.56	9.04	7.28	15.28
	20	26	15	27			11.16	13	5.64	32.52
	14	12	15	19			7.2	9.64	7.44	16.28
	12		4	15			6.56		1.48	8.04
	9		15	9			3		10.4	8.68
			20	17					10.36	15.64
			18	14					9.08	15.52
			22						16.24
SupFig 2g	SHC Cre-	CSC Cre-	SHC Cre+	CSC Cre+		SupFig 2h	SHC Cre-	CSC Cre-	SHC Cre+	CSC Cre+
	1750.97	1835.94	2543.83	1970.78			50	24	67	35
	1561.67	877.919	1881.34	1437.5			27	17	23	19
	1597.2	1299.32	1396.66	1381.29			66	48	47	17
	1927.83	1822.43	1648.64	1225.35			20	37	32	30
	1832.49	2610.94	2303.31	984.24			39	28	47	30
	1472.16	1191.95	1550.53	1114.14			22	4	40	11
	1490.74	1322.12	1192.81	1248.55			38	9	37	24
	1284.45	1100.02	1509.67				24	13	50
SupFig 2i	SHC Cre-	CSC Cre-	SHC Cre+	CSC Cre+		SupFig 2j	SHC Cre-	CSC Cre-	SHC Cre+	CSC Cre+
	113.00	28.56	74.32	30.4			1858.64	1873.14	2415.52	1715.9
	40.4	19.52	15.44	24.84			2001.7	1379.23	1278.69	1176.07
	153.36	160.44	194.16	63.92			1366.11	1422.33	1701.87	1117.94
	18.44	42.08	37.44	88.76			2198.08	928.573	1830.99	1399.72
	122.72	18.4	47.0	68.36			1692.79	4107.07	2392.59	1119.32
	27.44	4.0	96.32	11.64			1958.79	1395.12	1286.09	1618.6
	94.84	11.64	73.28	55.24			1772.31	1537.31	1873.79	1414.61
	33.76	18.2	124.12				1567.15	1838.87	1113.55
SupFig 2k	SHC Cre-	CSC Cre-	SHC Cre+	CSC Cre+		SupFig 2l	SHC Cre-	CSC Cre-	SHC Cre+	CSC Cre+
	22	12	18	6			13.4	8.44	13.08	3.52
	16	11	9	15			10.84	9.52	4.52	18.4
	14	22	42	13			7.88	12.44	20.2	9.56
	28	6	17	17			29.04	2.68	13.84	15.32
	23	16	5	5			12.56	9.08	2	5.4
	15	13	18	17			8.52	17.4	17	13.92
	18	37	12	10			10.4	33.2	9.6	11.16
	44	18	12				42.76	15.04	6.04
						outliers are indicated as: italic*

## Sheet: SupFig 3
SupFig 3:
SupFig 3a	SHC Cre- d20	CSC Cre- d20	SHC Cre+ d20	CSC Cre+ d20	SHC Cre- Fx+1d	CSC Cre- Fx+1d	SHC Cre+ Fx+1d	CSC Cre+ Fx+1d	SHC Cre- Fx+10d	CSC Cre- Fx+10d	SHC Cre+ Fx+10d	CSC Cre+ Fx+10d	SHC Cre- Fx+21d	CSC Cre- Fx+21d	SHC Cre+ Fx+21d	CSC Cre+ Fx+21d
	0.12841	0.16807	0.12989	0.16436	0.1761	0.17615	0.13577	0.18221	0.10719	0.14106	0.11977	0.13369	0.11882	0.10095	0.10541	0.13068
	0.125	0.15472	0.1288	0.14286	0.16466	0.18771	0.15102	0.16631	0.11095	0.15035	0.12922	0.12283	0.11353	0.14343	0.11111	0.12021
	0.13182	0.13598	0.10789	0.17264	0.13678	0.16595	0.14427	0.17031	0.14308	0.14187	0.14122	0.12909	0.10654	0.13284	0.1279	0.12163
	0.12935	0.15074	0.12275	0.1654	0.14622	0.17252	0.14254	0.19137	0.14244	0.12717	0.12711	0.14	0.11903	0.15094	0.11069	0.13212
	0.13539	0.1558	0.12569	0.16163	0.15071	0.15502	0.15597	0.15176	0.14377	0.14036	0.14675	0.14377	0.10809	0.13232	0.12349	0.1261
	0.14036	0.14779	0.13464	0.14024	0.15038	0.15753	0.15422	0.18926			0.13346	0.14875	0.13237	0.13397	0.11673	0.12959
	0.13493	0.15495	0.12151	0.16167	0.15444	0.16374	0.13679	0.18226			0.12731	0.1417	0.1364		0.11158	0.11964
	0.15451	0.1397	0.12473	0.15714	0.14039	0.18475	0.14194	0.16431					0.14818
SupFig 3b	SHC Cre- d20	CSC Cre- d20	SHC Cre+ d20	CSC Cre+ d20	SHC Cre- Fx+1d	CSC Cre- Fx+1d	SHC Cre+ Fx+1d	CSC Cre+ Fx+1d	SHC Cre- Fx+10d	CSC Cre- Fx+10d	SHC Cre+ Fx+10d	CSC Cre+ Fx+10d	SHC Cre- Fx+21d	CSC Cre- Fx+21d	SHC Cre+ Fx+21d	CSC Cre+ Fx+21d
	4.8208	5.1411	4.1513	8.8104	9.34247	7.11404	6.64093	4.96235	15.27223	8.84086	12.48129	7.16686	6.81759	6.11397	4.83956	3.95949
	3.7257	4.849	4.4348	9.8783	7.52077	8.33104	5.8963	6.44871	12.36791	11.69507	7.55235	7.23561	4.1855	6.78123	5.61338	5.22045
	3.5058	3.9505	2.9064	4.0927	8.72682	6.63018	4.93621	5.0374	17.38462	16.65027	10.14958	7.57065	5.63794	4.0646	3.69349	2.82154
	5.5313	6.1284	7.1248	17.0742	8.88777	16.65027	5.35984	4.56105	9.36675	9.96082	4.90723	7.88771	4.36138	7.71117	3.43702	8.34223
	7.7854	3.16	4.8883		12.02519	8.04655	9.49514	12.2105	3.58279	8.93604	7.07504	7.44214	6.37014	6.52481	4.34927	2.668
	5.2434	3.0651	15.5924		10.96878	12.22392	7.27712	6.55603			8.91077	6.28966	4.90401	4.85792	3.60414	2.63499
	5.0667	6.4039	19.9199		16.86868	14.93887	9.83573	5.45325			3.74348	6.09784	3.64513		5.93065	1.94754
	5.1077	5.0971					7.16484	11.20413					5.48854
SupFig 3c	SHC Cre- d20	CSC Cre- d20	SHC Cre+ d20	CSC Cre+ d20	SHC Cre- Fx+1d	CSC Cre- Fx+1d	SHC Cre+ Fx+1d	CSC Cre+ Fx+1d	SHC Cre- Fx+10d	CSC Cre- Fx+10d	SHC Cre+ Fx+10d	CSC Cre+ Fx+10d	SHC Cre- Fx+21d	CSC Cre- Fx+21d	SHC Cre+ Fx+21d	CSC Cre+ Fx+21d
	0.9317	2.442	1.3016	3.0881	5.7842	1.9672	4.1827	1.4624	5.1925	4.2105	9.0453	3.1766	1.6018	0.9043	2.0079	0.7186
	1.2087	0.7472	0.913	3.6717	1.9395	2.4463	1.4194	1.5729	2.0634	1.9407	1.4528	3.8502	0.7748	1.7542	1.3051	0.9117
	3.1056	2.1235	0.406	1.9271	1.599	2.0615	0.6149	1.1168	9.8377	8.8643	5.0552	1.9492	1.2311	1.2475	1.4719	0.6828
	1.684	3.0182	2.1318	16.42	3.0901	2.2778	1.2464	1.203	1.2865	3.3116	1.1116	4.0407	1.1578	3.2192	0.5903	3.0916
	5.6548	1.1816	1.2203		5.5002	1.7699	2.4315	6.4757	1.8713	2.288	1.9574	2.0001	1.6617	1.1435	0.955	0.7583
	1.4044	0.8355	5.3835		1.2923	1.3436	2.4041	3.8886			1.9945	1.6804	0.9426	1.4729	0.9623	0.6255
	3.3115	6.2441	5.3387		8.1504	2.2296	2.4196	1.4862			0.9976	3.1134	0.9208		2.1329	1.5394
	3.4364	4.6135					1.5537	8.3223					1.5319
SupFig 3d	SHC Cre- d20	CSC Cre- d20	SHC Cre+ d20	CSC Cre+ d20	SHC Cre- Fx+1d	CSC Cre- Fx+1d	SHC Cre+ Fx+1d	CSC Cre+ Fx+1d	SHC Cre- Fx+10d	CSC Cre- Fx+10d	SHC Cre+ Fx+10d	CSC Cre+ Fx+10d	SHC Cre- Fx+21d	CSC Cre- Fx+21d	SHC Cre+ Fx+21d	CSC Cre+ Fx+21d
	0.4364	0.5387	0.4152	0.5382	1.0871	0.9876	0.7529	0.5837	0.8819	0.9806	2.525	0.6302	0.642	0.7238	0.7338	0.3363
	0.3955	0.4733	0.5851	1.3147	0.7423	1.4563	0.7672	1.1648	0.9403	0.7314	1.0813	1.103	0.4297	0.7291	0.6178	0.6688
	0.2867	0.357	0.4691	0.865	1.1854	0.9353	0.6856	0.8965	1.2658	1.4135	0.9636	1.2219	0.6383	0.3872	0.3971	0.3477
	0.5509	24.43	0.6717	6.4773	0.6475	1.949	0.7408	0.9541	0.7317	1.3375	0.5248	0.5795	0.4164	0.9308	0.2651	0.8701
	0.9247	0.3006	0.9294		1.4146	0.5653	1.2224	1.382	0.7916	0.6196	0.3874	0.5574	0.9648	0.4935	0.4785	0.2626
	0.566	0.3416	0.4706		0.9222	0.8226	0.8353	0.6314			0.4308	0.6612	0.5517	0.3955	0.5351	0.2967
	0.4082	0.7029	1.1086		1.2933	1.3281	0.7716	1.3112			0.4735	0.4623	0.5052		0.7791	0.5053
	0.3704	0.4572					0.5993	1.0111					0.5608

## Sheet: SupFig 4
SupFig 4:
SupFig 4a	SHC Cre-	CSC Cre-	SHC Cre+	CSC Cre+		SupFig 4b	SHC Cre-	CSC Cre-	SHC Cre+	CSC Cre+
	6.39	19.7	3.94	15.7			0.283716	5.3781	0.40188	1.3502
	2.06	36.6	6.14	13.5			0.064066	3.8064	0.251126	1.5525
	13.8	11.9	12.6	13.8			1.29858	0.95557	0.97776	0.61962
	4.45	17.8	26.8	10.8			0.33464	1.8334	1.74736	0.96336
	9.84	22.4	15.4	9.39			1.2792	2.11456	1.2474	0.57279
	1.94	21.6	5.83	11.1			0.109804	1.56816	0.39061	0.36741
	1.54	6.38	6.09	9.37			0.153538	0.66352	0.67599	1.22747
	4.92	10.5	12.6	5.24			0.81672	1.0122	1.2978	0.57116
SupFig 4c	SHC Cre-	CSC Cre-	SHC Cre+	CSC Cre+		SupFig 4d	SHC Cre-	CSC Cre-	SHC Cre+	CSC Cre+
	2.40903	4.531	1.37112	3.6267			71.7	63.3	57.1	71.6
	0.61388	15.5916	1.94638	4.0905			68.1	65.8	46.1*	71.3
	5.5338	5.6763	5.0652	2.8704			62.4	68.9	60.0	71.4
	1.1837	9.078	10.3448*	3.0672			70.4	63.3	63.2	64.5
	3.55224	8.1984	4.7894	3.61515			69.0	74.4	62.5	58.3
	0.56648	6.264	1.83062	3.7518			69.9	75.0	61.5	67.6
	0.30338	2.7115	2.13759	2.52053			69.3	80.9	59.1	68.8
	1.19556	2.8455	4.1328	1.50388			64.2	74.6	63.7	68.8
SupFig 4e	SHC Cre-	CSC Cre-	SHC Cre+	CSC Cre+		SupFig 4f	SHC Cre-	CSC Cre-	SHC Cre+	CSC Cre+
	5.70732	5.58939	6.2239	3.60148			14.6985	20.3826	12.3336	19.332
	8.172	7.1064	3.46672	2.3529			13.4157	24.346	15.213	10.4811
	8.4864	7.2345	3.648	5.49066			14.4768	23.1504	19.5	14.637
	7.744	8.7354	3.83624	5.5083			21.824	19.3065	20.3504	10.1265
	8.763	7.44	7.125	5.44522			15.249	27.2304	12.5	11.3685
	6.59157	7.47	5.5104	3.50844			8.1783	21.75	10.332	14.3312
	8.316	88.181	8.5695	6.37088			9.009	34.3825	12.9429	11.6272
	9.7584	8.2806	6.25534	8.1872			10.272	20.2166	10.7653	12.1088
					outliers are indicated as: italic*

[truncated: 3 more sheets: SupFig 5, SupFig 6, Uncropped gels]
