# Supplementary material for: Neutrophil-derived catecholamines mediate negative stress effects on bone
Source: Nat Commun. 2023 Jun 5;14:3262. doi: 10.1038/s41467-023-38616-0 (PMC10241819; doi:10.1038/s41467-023-38616-0)
Supplement: Supplementary file 4 — Source Data [file 41467_2023_38616_MOESM4_ESM.zip › DataSourceFile_THfloxPaper_statistics_n-numbers_p-values.xlsx]

## Sheet: Figure 1
Figure 1:
	Correlation	Test	p-value
Fig 1a	TH/Som	Spearman	0.9506	n = 18 for TH score
	TH/Anx	Spearman	0.0624	n = 16 for all other parameters
	TH/Depri	Spearman	0.0386
	TH/Stress	Spearman	0.0089
	TH/socfunct	Spearman	0.0377
	TH/pain	Spearman	0.0403
	TH/CTQ	Spearman	0.8712
Fig 1b	-
Fig 1c	-
Fig 1d	TH/mob 3m	Spearman	0.1091
	TH/prog 3m	Spearman	0.3313
	TH/mob 6m	Spearman	0.0328
	TH/prog 6m	Spearman	0.0754
	TH/mob 9m	Spearman	0.0244
	TH/prog 9m	Spearman	0.0250
	TH/mob 12m	Spearman	0.0520
	TH/prog 12m	Spearman	0.7551
Fig 1e	pain 3m/Som	Spearman	0.0009
	pain 3m/Anx	Spearman	0.0352
	pain 3m/Depri	Spearman	0.0508
	pain 3m/Stress	Spearman	0.0838
	pain 3m/socfunct	Spearman	0.3182
	pain 3m/pain	Spearman	0.1185
	pain 3m/CTQ	Spearman	0.9612
	pain 6m/Som	Spearman	0.0398
	pain 6m/Anx	Spearman	0.0353
	pain 6m/Depri	Spearman	0.0582
	pain 6m/Stress	Spearman	0.0712
	pain 6m/socfunct	Spearman	0.2899
	pain 6m/pain	Spearman	0.0144
	pain 6m/CTQ	Spearman	0.6044
	pain 9m/Som	Spearman	0.1215
	pain 9m/Anx	Spearman	0.0471
	pain 9m/Depri	Spearman	0.1051
	pain 9m/Stress	Spearman	0.0966
	pain 9m/socfunct	Spearman	0.3012
	pain 9m/pain	Spearman	0.0113
	pain 9m/CTQ	Spearman	0.7340
	pain 12m/Som	Spearman	0.0399
	pain 12m/Anx	Spearman	0.0632
	pain 12m/Depri	Spearman	0.0465
	pain 12m/Stress	Spearman	0.1400
	pain 12m/socfunct	Spearman	0.4125
	pain 12m/pain	Spearman	0.1064
	pain 12m/CTQ	Spearman	0.7903

## Sheet: Figure 2
Figure 2:
				n-numbers
	Comparison	Test	p-value	SHC	CSC
Fig 2a	-
Fig 2b	SHC vs. CSC	t-test	0.052	7	8
Fig 2c	SHC vs. CSC	t-test with Welch's correction	0.515	7	8
Fig 2d	SHC vs. CSC	MWU	0.014	7	8
Fig 2e	SHC vs. CSC	t-test	0.855	7	8
Fig 2f	SHC vs. CSC	MWU	0.021	7	8
Fig 2g	SHC vs. CSC	MWU	0.593	7	8
Fig 2h	SHC vs. CSC	MWU	0.121	7	8
Fig 2i	SHC vs. CSC	t-test with Welch's correction	0.292	7	8
Fig 2j	SHC vs. CSC	t-test	0.352	8	8
Fig 2k	SHC vs. CSC	t-test	0.123	8	7
Fig 2l	-
Fig 2m	-
Fig 2n	SHC vs. CSC	MWU	<0.001	8	8
Fig 2o	SHC vs. CSC	MWU	0.282	8	8
Fig 2p	SHC vs. CSC	MWU	0.382	8	8
Fig 2q	SHC vs. CSC	t-test with Welch's correction	0.031	8	8
Fig 2r	-
Fig 2s	SHC vs. CSC	MWU	0.101	6	7
Fig 2t	SHC vs. CSC	t-test	0.187	6	8
Fig 2u	SHC vs. CSC	t-test	<0.001	6	8
Fig 2v	SHC vs. CSC	t-test	0.081	6	8
Fig 2w	SHC vs. CSC	t-test	0.123	6	8
Fig 2x	SHC vs. CSC	t-test	0.019	6	8
Fig 2y	SHC vs. CSC	MWU	0.046	6	8

## Sheet: Figure 3
Figure 3:
				n-numbers
	Comparison	Test	p-value	SHC Cre-	CSC Cre-	SHC Cre+	CSC Cre+
Fig 3a	-
Fig 3b	SHC Cre- vs. CSC Cre-	MWU	0.030	8	8	8	8
	SHC Cre+ vs. CSC Cre+	MWU	0.972
	SHC Cre- vs. SHC Cre+	MWU	0.009
	CSC Cre- vs. CSC Cre+	MWU	0.783
Fig 3c	F(Genotype)1, 28 = 5.655	Two-Way-ANOVA	0.024	8	8	8	8
	F(Stress)1, 28 = 3.276	Two-Way-ANOVA	0.081
	F(Interaction)1, 28 = 8.265	Two-Way-ANOVA	0.008
	SHC Cre- vs. CSC Cre-	Bonferroni	0.005
	SHC Cre+ vs. CSC Cre+	Bonferroni	0.916
	SHC Cre- vs. SHC Cre+	Bonferroni	0.002
	CSC Cre- vs. CSC Cre+	Bonferroni	>0.999
Fig 3d	-
Fig 3e	F(Genotype)1, 25 = 12.71	Two-Way-ANOVA	0.001	7	6	8	8
	F(Stress)1, 25 = 29.09	Two-Way-ANOVA	<0.001
	F(Interaction)1, 25 = 10.97	Two-Way-ANOVA	0.003
	SHC Cre- vs. CSC Cre-	Bonferroni	<0.001
	SHC Cre+ vs. CSC Cre+	Bonferroni	0.264
	SHC Cre- vs. SHC Cre+	Bonferroni	>0.999
	CSC Cre- vs. CSC Cre+	Bonferroni	<0.001
Fig 3f	-
Fig 3g	SHC Cre- vs. CSC Cre-	MWU	<0.001	8	8	8	8
	SHC Cre+ vs. CSC Cre+	MWU	0.083
	SHC Cre- vs. SHC Cre+	MWU	0.721
	CSC Cre- vs. CSC Cre+	MWU	0.007
Fig 3h	F(Genotype)1, 28 = 9.706	Two-Way-ANOVA	0.004	8	8	8	8
	F(Stress)1, 28 = 36.00	Two-Way-ANOVA	<0.001
	F(Interaction)1, 28 = 4.818	Two-Way-ANOVA	0.037
	SHC Cre- vs. CSC Cre-	Bonferroni	<0.001
	SHC Cre+ vs. CSC Cre+	Bonferroni	0.024
	SHC Cre- vs. SHC Cre+	Bonferroni	>0.999
	CSC Cre- vs. CSC Cre+	Bonferroni	0.002
Fig 3i	SHC Cre- vs. CSC Cre-	MWU	0.038	8	8	8	8
	SHC Cre+ vs. CSC Cre+	MWU	0.505
	SHC Cre- vs. SHC Cre+	MWU	0.105
	CSC Cre- vs. CSC Cre+	MWU	0.001

## Sheet: Figure 4
Figure 4:
				n-numbers
	Comparison	Test	p-value	SHC Cre-	CSC Cre-	SHC Cre+	CSC Cre+
Fig 4a	-
Fig 4b	F(Genotype)1, 27 = 0.8101	Two-Way-ANOVA	0.376	8	8	7	8
	F(Stress)1, 27 = 14.41	Two-Way-ANOVA	<0.001
	F(Interaction)1, 27 = 5.194	Two-Way-ANOVA	0.031
	SHC Cre- vs. CSC Cre-	Bonferroni	<0.001
	SHC Cre+ vs. CSC Cre+	Bonferroni	0.602
	SHC Cre- vs. SHC Cre+	Bonferroni	0.692
	CSC Cre- vs. CSC Cre+	Bonferroni	0.060
Fig 4c	F(Genotype)1, 27 = 6.659	Two-Way-ANOVA	0.016	8	8	7	8
	F(Stress)1, 27 = 7.172	Two-Way-ANOVA	0.012
	F(Interaction)1, 27 = 0.6041	Two-Way-ANOVA	0.444
	SHC Cre- vs. CSC Cre-	Bonferroni	0.365
	SHC Cre+ vs. CSC Cre+	Bonferroni	0.047
	SHC Cre- vs. SHC Cre+	Bonferroni	0.055
	CSC Cre- vs. CSC Cre+	Bonferroni	0.411
Fig 4d	SHC Cre- vs. CSC Cre-	MWU	0.044	8	8	8	8
	SHC Cre+ vs. CSC Cre+	MWU	0.019
	SHC Cre- vs. SHC Cre+	MWU	0.018
	CSC Cre- vs. CSC Cre+	MWU	0.019
Fig 4e	F(Genotype)1, 12 = 0.4575	Two-Way-ANOVA	0.512	4	4	4	4
	F(Stress)1, 12 = 19.35	Two-Way-ANOVA	<0.001
	F(Interaction)1, 12 = 14.48	Two-Way-ANOVA	0.003
	SHC Cre- vs. CSC Cre-	Bonferroni	<0.001
	SHC Cre+ vs. CSC Cre+	Bonferroni	>0.999
	SHC Cre- vs. SHC Cre+	Bonferroni	0.094
	CSC Cre- vs. CSC Cre+	Bonferroni	0.016
Fig 4f	-
Fig 4g	F(Genotype)1, 20 = 10.60	Two-Way-ANOVA	0.004	5	5	7	7
	F(Stress)1, 20 = 23.67	Two-Way-ANOVA	<0.001
	F(Interaction)1, 20 = 53.20	Two-Way-ANOVA	<0.001
	SHC Cre- vs. CSC Cre-	Bonferroni	<0.001
	SHC Cre+ vs. CSC Cre+	Bonferroni	0.149
	SHC Cre- vs. SHC Cre+	Bonferroni	0.020
	CSC Cre- vs. CSC Cre+	Bonferroni	<0.001
Fig 4h	F(Genotype)1, 20 = 4.782	Two-Way-ANOVA	0.041	5	5	7	7
	F(Stress)1, 20 = 12.60	Two-Way-ANOVA	0.002
	F(Interaction)1, 20 = 29.66	Two-Way-ANOVA	<0.001
	SHC Cre- vs. CSC Cre-	Bonferroni	<0.001
	SHC Cre+ vs. CSC Cre+	Bonferroni	0.315
	SHC Cre- vs. SHC Cre+	Bonferroni	0.064
	CSC Cre- vs. CSC Cre+	Bonferroni	<0.001
Fig 4i	-
Fig 4j	F(Genotype)1, 20 = 2.397	Two-Way-ANOVA	0.137	5	5	7	7
	F(Stress)1, 20 = 0.07541	Two-Way-ANOVA	0.786
	F(Interaction)1, 20 = 0.9216	Two-Way-ANOVA	0.349
Fig 4k	SHC Cre- vs. CSC Cre-	MWU	0.056	5	5	7	7
	SHC Cre+ vs. CSC Cre+	MWU	0.103
	SHC Cre- vs. SHC Cre+	MWU	0.030
	CSC Cre- vs. CSC Cre+	MWU	0.202
Fig 4l	F(Genotype)1, 24 = 0.2448	Two-Way-ANOVA	0.625	8	6	7	7
	F(Stress)1, 24 = 1.489	Two-Way-ANOVA	0.234
	F(Interaction)1, 24 = 6.929	Two-Way-ANOVA	0.015
	SHC Cre- vs. CSC Cre-	Bonferroni	0.024
	SHC Cre+ vs. CSC Cre+	Bonferroni	0.651
	SHC Cre- vs. SHC Cre+	Bonferroni	0.061
	CSC Cre- vs. CSC Cre+	Bonferroni	0.315
Fig 4m	SHC Cre- vs. CSC Cre-	MWU	0.013	8	6	7	7
	SHC Cre+ vs. CSC Cre+	MWU	0.620
	SHC Cre- vs. SHC Cre+	MWU	0.152
	CSC Cre- vs. CSC Cre+	MWU	0.628
Fig 4n	SHC Cre- vs. CSC Cre-	MWU	0.039	8	6	7	7
	SHC Cre+ vs. CSC Cre+	MWU	>0.999
	SHC Cre- vs. SHC Cre+	MWU	0.515
	CSC Cre- vs. CSC Cre+	MWU	0.145
Fig 4o	-

## Sheet: Figure 5
Figure 5:
		n numbers:
	Fig. 5b	4
	Fig 5 d-h	9 (control), 6 (every antagonist)
		Comparison	Test	p-value
Fig 5a	-
Fig 5b - NE	Sox2	6h control vs. 10^-7 M NE	2-Way-ANOVA with Bonferroni's multiple comparisons test	>0.9999
		6h control vs. 10^-5 M NE	2-Way-ANOVA with Bonferroni's multiple comparisons test	0.0004
		24h control vs. 10^7 M NE	2-Way-ANOVA with Bonferroni's multiple comparisons test	>0.9999
		24h control vs. 10^5 M NE	2-Way-ANOVA with Bonferroni's multiple comparisons test	0.9796
	Nanog	6h control vs. 10^-7 M NE	2-Way-ANOVA with Bonferroni's multiple comparisons test	0.3826
		6h control vs. 10^-5 M NE	2-Way-ANOVA with Bonferroni's multiple comparisons test	0.0011
		24h control vs. 10^7 M NE	2-Way-ANOVA with Bonferroni's multiple comparisons test	>0.9999
		24h control vs. 10^5 M NE	2-Way-ANOVA with Bonferroni's multiple comparisons test	0.0002
	Cbfa1	6h control vs. 10^-7 M NE	2-Way-ANOVA with Bonferroni's multiple comparisons test	0.3499
		6h control vs. 10^-5 M NE	2-Way-ANOVA with Bonferroni's multiple comparisons test	0.9350
		24h control vs. 10^7 M NE	2-Way-ANOVA with Bonferroni's multiple comparisons test	0.0029
		24h control vs. 10^5 M NE	2-Way-ANOVA with Bonferroni's multiple comparisons test	0.0052
	Sp7	6h control vs. 10^-7 M NE	2-Way-ANOVA with Bonferroni's multiple comparisons test	0.0022
		6h control vs. 10^-5 M NE	2-Way-ANOVA with Bonferroni's multiple comparisons test	<0.0001
		24h control vs. 10^7 M NE	2-Way-ANOVA with Bonferroni's multiple comparisons test	0.0037
		24h control vs. 10^5 M NE	2-Way-ANOVA with Bonferroni's multiple comparisons test	<0.0001
	Alpl	6h control vs. 10^-7 M NE	2-Way-ANOVA with Bonferroni's multiple comparisons test	0.9078
		6h control vs. 10^-5 M NE	2-Way-ANOVA with Bonferroni's multiple comparisons test	0.5961
		24h control vs. 10^7 M NE	2-Way-ANOVA with Bonferroni's multiple comparisons test	<0.0001
		24h control vs. 10^5 M NE	2-Way-ANOVA with Bonferroni's multiple comparisons test	<0.0001
Fig 5b - EPI	Sox2	6h control vs. 10^-7 M EPI	2-Way-ANOVA with Bonferroni's multiple comparisons test	0.0048
		6h control vs. 10^-5 M EPI	2-Way-ANOVA with Bonferroni's multiple comparisons test	0.0015
		24h control vs. 10^7 M EPI	2-Way-ANOVA with Bonferroni's multiple comparisons test	0.1834
		24h control vs. 10^5 M EPI	2-Way-ANOVA with Bonferroni's multiple comparisons test	>0.9999
	Nanog	6h control vs. 10^-7 M EPI	Kruskal-Wallis with Dunn's multiple comparisons test	<0.0001
		6h control vs. 10^-5 M EPI	Kruskal-Wallis with Dunn's multiple comparisons test	<0.0001
		24h control vs. 10^7 M EPI	Kruskal-Wallis with Dunn's multiple comparisons test	0.0100
		24h control vs. 10^5 M EPI	Kruskal-Wallis with Dunn's multiple comparisons test	0.5518
	Cbfa1	6h control vs. 10^-7 M EPI	2-Way-ANOVA with Bonferroni's multiple comparisons test	0.1089
		6h control vs. 10^-5 M EPI	2-Way-ANOVA with Bonferroni's multiple comparisons test	0.9699
		24h control vs. 10^7 M EPI	2-Way-ANOVA with Bonferroni's multiple comparisons test	0.4860
		24h control vs. 10^5 M EPI	2-Way-ANOVA with Bonferroni's multiple comparisons test	0.2399
	Sp7	6h control vs. 10^-7 M EPI	2-Way-ANOVA with Bonferroni's multiple comparisons test	<0.0001
		6h control vs. 10^-5 M EPI	2-Way-ANOVA with Bonferroni's multiple comparisons test	<0.0001
		24h control vs. 10^7 M EPI	2-Way-ANOVA with Bonferroni's multiple comparisons test	<0.0001
		24h control vs. 10^5 M EPI	2-Way-ANOVA with Bonferroni's multiple comparisons test	<0.0001
	Alpl	6h control vs. 10^-7 M EPI	2-Way-ANOVA with Bonferroni's multiple comparisons test	0.0098
		6h control vs. 10^-5 M EPI	2-Way-ANOVA with Bonferroni's multiple comparisons test	0.0037
		24h control vs. 10^7 M EPI	2-Way-ANOVA with Bonferroni's multiple comparisons test	<0.0001
		24h control vs. 10^5 M EPI	2-Way-ANOVA with Bonferroni's multiple comparisons test	<0.0001
Fig 5b - DOP	Sox2	6h control vs. 10^-7 M DOP	2-Way-ANOVA with Bonferroni's multiple comparisons test	0.0388
		6h control vs. 10^-5 M DOP	2-Way-ANOVA with Bonferroni's multiple comparisons test	0.3102
		24h control vs. 10^7 M DOP	2-Way-ANOVA with Bonferroni's multiple comparisons test	0.9900
		24h control vs. 10^5 M DOP	2-Way-ANOVA with Bonferroni's multiple comparisons test	0.1275
	Nanog	6h control vs. 10^-7 M DOP	Kruskal-Wallis with Dunn's multiple comparisons test	0.4048
		6h control vs. 10^-5 M DOP	Kruskal-Wallis with Dunn's multiple comparisons test	0.0216
		24h control vs. 10^7 M DOP	Kruskal-Wallis with Dunn's multiple comparisons test	0.1249
		24h control vs. 10^5 M DOP	Kruskal-Wallis with Dunn's multiple comparisons test	0.8655
	Cbfa1	6h control vs. 10^-7 M DOP	Kruskal-Wallis with Dunn's multiple comparisons test	0.0285
		6h control vs. 10^-5 M DOP	Kruskal-Wallis with Dunn's multiple comparisons test	0.3396
		24h control vs. 10^7 M DOP	Kruskal-Wallis with Dunn's multiple comparisons test	0.4786
		24h control vs. 10^5 M DOP	Kruskal-Wallis with Dunn's multiple comparisons test	0.4786
	Sp7	6h control vs. 10^-7 M DOP	2-Way-ANOVA with Bonferroni's multiple comparisons test	<0.0001
		6h control vs. 10^-5 M DOP	2-Way-ANOVA with Bonferroni's multiple comparisons test	0.0001
		24h control vs. 10^7 M DOP	2-Way-ANOVA with Bonferroni's multiple comparisons test	0.0002
		24h control vs. 10^5 M DOP	2-Way-ANOVA with Bonferroni's multiple comparisons test	0.1860
	Alpl	6h control vs. 10^-7 M DOP	2-Way-ANOVA with Bonferroni's multiple comparisons test	0.1788
		6h control vs. 10^-5 M DOP	2-Way-ANOVA with Bonferroni's multiple comparisons test	0.2474
		24h control vs. 10^7 M DOP	2-Way-ANOVA with Bonferroni's multiple comparisons test	0.0001
		24h control vs. 10^5 M DOP	2-Way-ANOVA with Bonferroni's multiple comparisons test	>0.9999
Fig 5c	-
Fig 5d		control SHC vs. CSC	MWU	0.0006
		β AR SHC vs. CSC	MWU	0.2424
		α AR SHC vs. CSC	MWU	0.0465
		α1 AR SHC vs. CSC	MWU	0.1548
		α2 AR SHC vs. CSC	MWU	0.0465
		D1/5 SHC vs. CSC	MWU	0.3496
		D2/3/4 SHC vs. CSC	MWU	0.0898
		CSC control vs. CSC β AR	Kruskal-Wallis with Dunn's multiple comparisons test	>0.9999
		CSC control vs. CSC α AR	Kruskal-Wallis with Dunn's multiple comparisons test	0.0346
		CSC control vs. CSC α1 AR	Kruskal-Wallis with Dunn's multiple comparisons test	>0.9999
		CSC control vs. CSC α2 AR	Kruskal-Wallis with Dunn's multiple comparisons test	0.0806
		CSC control vs. CSC D1/5	Kruskal-Wallis with Dunn's multiple comparisons test	>0.9999
		CSC control vs. CSC D2/3/4	Kruskal-Wallis with Dunn's multiple comparisons test	>0.9999
Fig 5e		control SHC vs. CSC	MWU	0.0094
		β AR SHC vs. CSC	MWU	0.2424
		α AR SHC vs. CSC	MWU	0.2944
		α1 AR SHC vs. CSC	MWU	0.2944
		α2 AR SHC vs. CSC	MWU	0.1201
		D1/5 SHC vs. CSC	MWU	0.3496
		D2/3/4 SHC vs. CSC	MWU	0.2944
		CSC control vs. CSC β AR	Kruskal-Wallis with Dunn's multiple comparisons test	0.1029
		CSC control vs. CSC α AR	Kruskal-Wallis with Dunn's multiple comparisons test	0.2304
		CSC control vs. CSC α1 AR	Kruskal-Wallis with Dunn's multiple comparisons test	>0.9999
		CSC control vs. CSC α2 AR	Kruskal-Wallis with Dunn's multiple comparisons test	>0.9999
		CSC control vs. CSC D1/5	Kruskal-Wallis with Dunn's multiple comparisons test	0.8515
		CSC control vs. CSC D2/3/4	Kruskal-Wallis with Dunn's multiple comparisons test	>0.9999
Fig 5f		control SHC vs. CSC	MWU	0.0002
		β AR SHC vs. CSC	MWU	0.3496
		α AR SHC vs. CSC	MWU	0.5000
		α1 AR SHC vs. CSC	MWU	0.2424
		α2 AR SHC vs. CSC	MWU	0.1970
		D1/5 SHC vs. CSC	MWU	0.0465
		D2/3/4 SHC vs. CSC	MWU	0.4091
		CSC control vs. CSC β AR	Kruskal-Wallis with Dunn's multiple comparisons test	>0.9999
		CSC control vs. CSC α AR	Kruskal-Wallis with Dunn's multiple comparisons test	0.0284
		CSC control vs. CSC α1 AR	Kruskal-Wallis with Dunn's multiple comparisons test	0.0062
		CSC control vs. CSC α2 AR	Kruskal-Wallis with Dunn's multiple comparisons test	0.0057
		CSC control vs. CSC D1/5	Kruskal-Wallis with Dunn's multiple comparisons test	0.5153
		CSC control vs. CSC D2/3/4	Kruskal-Wallis with Dunn's multiple comparisons test	0.0263
Fig 5g
		control SHC vs. CSC	MWU	0.0004
		β AR SHC vs. CSC	MWU	0.0325
		α AR SHC vs. CSC	MWU	0.0206
		α1 AR SHC vs. CSC	MWU	0.4091
		α2 AR SHC vs. CSC	MWU	0.3496
		D1/5 SHC vs. CSC	MWU	0.1970
		D2/3/4 SHC vs. CSC	MWU	0.4686
		CSC control vs. CSC β AR	Kruskal-Wallis with Dunn's multiple comparisons test	>0.9999
		CSC control vs. CSC α AR	Kruskal-Wallis with Dunn's multiple comparisons test	>0.9999
		CSC control vs. CSC α1 AR	Kruskal-Wallis with Dunn's multiple comparisons test	>0.9999
		CSC control vs. CSC α2 AR	Kruskal-Wallis with Dunn's multiple comparisons test	>0.9999
		CSC control vs. CSC D1/5	Kruskal-Wallis with Dunn's multiple comparisons test	>0.9999
		CSC control vs. CSC D2/3/4	Kruskal-Wallis with Dunn's multiple comparisons test	0.1122
Fig 5h
		control SHC vs. CSC	MWU	<0.0001
		β AR SHC vs. CSC	MWU	0.1548
		α AR SHC vs. CSC	MWU	0.2944
		α1 AR SHC vs. CSC	MWU	0.4091
		α2 AR SHC vs. CSC	MWU	0.4091
		D1/5 SHC vs. CSC	MWU	0.0325
		D2/3/4 SHC vs. CSC	MWU	0.2944
		CSC control vs. CSC β AR	Kruskal-Wallis with Dunn's multiple comparisons test	0.8256
		CSC control vs. CSC α AR	Kruskal-Wallis with Dunn's multiple comparisons test	0.0321
		CSC control vs. CSC α1 AR	Kruskal-Wallis with Dunn's multiple comparisons test	0.2793
		CSC control vs. CSC α2 AR	Kruskal-Wallis with Dunn's multiple comparisons test	0.0060
		CSC control vs. CSC D1/5	Kruskal-Wallis with Dunn's multiple comparisons test	0.0372
		CSC control vs. CSC D2/3/4	Kruskal-Wallis with Dunn's multiple comparisons test	0.0497

## Sheet: Figure 6
Figure 6:
				n-numbers
	Comparison	Test	p-value	SHC Cre-	CSC Cre-	SHC Cre+	CSC Cre+
Fig 6a	-
Fig 6b	F(Genotype)1, 27 = 9.771	Two-Way-ANOVA	0.004	8	8	8	7
	F(Stress)1, 27 = 13.24	Two-Way-ANOVA	0.001
	F(Interaction)1, 27 = 0.6767	Two-Way-ANOVA	0.418
	SHC Cre- vs. CSC Cre-	Bonferroni	0.105
	SHC Cre+ vs. CSC Cre+	Bonferroni	0.009
	SHC Cre- vs. SHC Cre+	Bonferroni	0.218
	CSC Cre- vs. CSC Cre+	Bonferroni	0.021
Fig 6c	F(Genotype)1, 27 = 72.02	Two-Way-ANOVA	<0.001	8	8	8	7
	F(Stress)1, 27 = 2.068	Two-Way-ANOVA	0.160
	F(Interaction)1, 27 = 0.5163	Two-Way-ANOVA	0.479
	SHC Cre- vs. SHC Cre+	Bonferroni	<0.001
	CSC Cre- vs. CSC Cre+	Bonferroni	<0.001
Fig 6d	SHC Cre- vs. CSC Cre-	MWU	0.008	8	8	8	7
	SHC Cre+ vs. CSC Cre+	MWU	0.841
	SHC Cre- vs. SHC Cre+	MWU	<0.001
	CSC Cre- vs. CSC Cre+	MWU	<0.001
Fig 6e	SHC Cre- vs. CSC Cre-	MWU	0.021	8	8	8	7
	SHC Cre+ vs. CSC Cre+	MWU	0.336
	SHC Cre- vs. SHC Cre+	MWU	0.798
	CSC Cre- vs. CSC Cre+	MWU	0.397
Fig 6f	F(Genotype)1, 26 = 0.3582	Two-Way-ANOVA	0.555	8	8	7	7
	F(Stress)1, 26 = 21.05	Two-Way-ANOVA	<0.001
	F(Interaction)1, 26 = 3.255	Two-Way-ANOVA	0.083
	SHC Cre- vs. CSC Cre-	Bonferroni	0.104
	SHC Cre+ vs. CSC Cre+	Bonferroni	<0.001
Fig 6g	F(Genotype)1, 27 = 0.2660	Two-Way-ANOVA	0.610	8	8	8	7
	F(Stress)1, 27 = 0.4412	Two-Way-ANOVA	0.512
	F(Interaction)1, 27 = 1.131	Two-Way-ANOVA	0.297

## Sheet: SupFig 1
SupFig 1:
	Comparison	Test	p-value
SupFig 1a	-
SupFig 1b	-
SupFig 1c	Cre- vs. Cre+	t-test with Welch's correction	0.028
SupFig 1d	-

## Sheet: SupFig 2
SupFig 2:
				n-numbers
	Comparison	Test	p-value	SHC Cre-	CSC Cre-	SHC Cre+	CSC Cre+
SupFig 2a	F(Genotype)1, 110 = 5.606	Two-Way-ANOVA	0.020	28	26	31	29
	F(Stress)1, 110 = 40.08	Two-Way-ANOVA	<0.001
	F(Interaction)1, 110 = 1.418	Two-Way-ANOVA	0.236
	SHC Cre- vs. CSC Cre-	Bonferroni	0.001
	SHC Cre+ vs. CSC Cre+	Bonferroni	<0.001
	SHC Cre- vs. SHC Cre+	Bonferroni	0.797
	CSC Cre- vs. CSC Cre+	Bonferroni	0.030
SupFig 2b	F(Genotype)1, 111 = 1.154	Two-Way-ANOVA	0.285	28	26	31	30
	F(Stress)1, 111 = 70.71	Two-Way-ANOVA	<0.001
	F(Interaction)1, 111 = 4.532	Two-Way-ANOVA	0.035
	SHC Cre- vs. CSC Cre-	Bonferroni	<0.001
	SHC Cre+ vs. CSC Cre+	Bonferroni	<0.001
	SHC Cre- vs. SHC Cre+	Bonferroni	0.902
	CSC Cre- vs. CSC Cre+	Bonferroni	0.055
SupFig 2c	SHC Cre- vs. CSC Cre-	MWU	0.005	28	26	31	30
	SHC Cre+ vs. CSC Cre+	MWU	<0.001
	SHC Cre- vs. SHC Cre+	MWU	0.512
	CSC Cre- vs. CSC Cre+	MWU	0.040
SupFig 2d	F(Genotype)1, 110 = 1.175	Two-Way-ANOVA	0.281	27	26	31	30
	F(Stress)1, 110 = 36.86	Two-Way-ANOVA	<0.001
	F(Interaction)1, 110 = 1.401	Two-Way-ANOVA	0.239
	SHC Cre- vs. CSC Cre-	Bonferroni	<0.001
	SHC Cre+ vs. CSC Cre+	Bonferroni	0.001
SupFig 2e	SHC Cre- vs. CSC Cre-	MWU	0.188	28	26	31	30
	SHC Cre+ vs. CSC Cre+	MWU	0.072
	SHC Cre- vs. SHC Cre+	MWU	0.931
	CSC Cre- vs. CSC Cre+	MWU	0.984
SupFig 2f	SHC Cre- vs. CSC Cre-	MWU	0.346	28	26	31	30
	SHC Cre+ vs. CSC Cre+	MWU	0.133
	SHC Cre- vs. SHC Cre+	MWU	0.801
	CSC Cre- vs. CSC Cre+	MWU	0.723
SupFig 2g	F(Genotype)1, 27 = 0.01130	Two-Way-ANOVA	0.916	8	8	8	7
	F(Stress)1, 27 = 3.114	Two-Way-ANOVA	0.089
	F(Interaction)1, 27 = 1.086	Two-Way-ANOVA	0.307
SupFig 2h	F(Genotype)1, 27 = 0.7278	Two-Way-ANOVA	0.401	8	8	8	7
	F(Stress)1, 27 = 10.99	Two-Way-ANOVA	0.003
	F(Interaction)1, 27 = 0.3656	Two-Way-ANOVA	0.550
	SHC Cre- vs. CSC Cre-	Bonferroni	0.123
	SHC Cre+ vs. CSC Cre+	Bonferroni	0.022
SupFig 2i	SHC Cre- vs. CSC Cre-	MWU	0.083	8	8	8	7
	SHC Cre+ vs. CSC Cre+	MWU	0.189
	SHC Cre- vs. SHC Cre+	MWU	0.798
	CSC Cre- vs. CSC Cre+	MWU	0.160
SupFig 2j	SHC Cre- vs. CSC Cre-	MWU	0.279	8	8	8	7
	SHC Cre+ vs. CSC Cre+	MWU	0.189
	SHC Cre- vs. SHC Cre+	MWU	0.721
	CSC Cre- vs. CSC Cre+	MWU	0.336
SupFig 2k	SHC Cre- vs. CSC Cre-	MWU	0.139	8	8	8	7
	SHC Cre+ vs. CSC Cre+	MWU	0.412
	SHC Cre- vs. SHC Cre+	MWU	0.123
	CSC Cre- vs. CSC Cre+	MWU	0.317
SupFig 2l	SHC Cre- vs. CSC Cre-	MWU	0.721	8	8	8	7
	SHC Cre+ vs. CSC Cre+	MWU	0.955
	SHC Cre- vs. SHC Cre+	MWU	0.505
	CSC Cre- vs. CSC Cre+	MWU	>0.999

## Sheet: SupFig 3
SupFig 3:
				n-numbers
	Comparison	Test	p-value	SHC Cre- d20	CSC Cre- d20	SHC Cre+ d20	CSC Cre+ d20	SHC Cre- Fx+1d	CSC Cre- Fx+1d	SHC Cre+ Fx+1d	CSC Cre+ Fx+1d	SHC Cre- Fx+10d	CSC Cre- Fx+10d	SHC Cre+ Fx+10d	CSC Cre+ Fx+10d	SHC Cre- Fx+21d	CSC Cre- Fx+21d	SHC Cre+ Fx+21d	CSC Cre+ Fx+21d
SupFig 3a	d20 SHC Cre- vs. CSC Cre-	MWU	0.005	8	8	8	8	8	8	8	8	5	5	7	7	8	6	7	7
	d20 SHC Cre+ vs. CSC Cre+	MWU	<0.001
	d20 SHC Cre- vs. SHC Cre+	MWU	0.021
	d20 CSC Cre- vs. CSC Cre+	MWU	0.130
	Fx+1d SHC Cre- vs. CSC Cre-	MWU	0.010
	Fx+1d SHC Cre+ vs. CSC Cre+	MWU	<0.001
	Fx+1d SHC Cre- vs. SHC Cre+	MWU	0.382
	Fx+1d CSC Cre- vs. CSC Cre+	MWU	0.505
	Fx+10d SHC Cre- vs. CSC Cre-	MWU	>0.999
	Fx+10d SHC Cre+ vs. CSC Cre+	MWU	0.318
	Fx+10d SHC Cre- vs. SHC Cre+	MWU	>0.999
	Fx+10d CSC Cre- vs. CSC Cre+	MWU	0.639
	Fx+21d SHC Cre- vs. CSC Cre-	MWU	0.345
	Fx+21d SHC Cre+ vs. CSC Cre+	MWU	0.026
	Fx+21d SHC Cre- vs. SHC Cre+	MWU	0.336
	Fx+21d CSC Cre- vs. CSC Cre+	MWU	0.051
	X2(SHC Cre-)3, 29 = 12.38	KW	0.006
	SHC Cre- d20 vs. Fx+1d	Dunn's	0.122
	SHC Cre- d20 vs. Fx+10d	Dunn's	>0.999
	SHC Cre- d20 vs. Fx+21d	Dunn's	>0.999
	SHC Cre- Fx+1d vs. Fx+10d	Dunn's	0.203
	SHC Cre- Fx+1d vs. Fx+21d	Dunn's	0.004
	SHC Cre- Fx+10d vs. Fx+21d	Dunn's	>0.999
	X2(CSC Cre-)3, 27 = 17.86	KW	<0.001
	CSC Cre- d20 vs. Fx+1d	Dunn's	0.179
	CSC Cre- d20 vs. Fx+10d	Dunn's	>0.999
	CSC Cre- d20 vs. Fx+21d	Dunn's	0.424
	CSC Cre- Fx+1d vs. Fx+10d	Dunn's	0.008
	CSC Cre- Fx+1d vs. Fx+21d	Dunn's	<0.001
	CSC Cre- Fx+10d vs. Fx+21d	Dunn's	>0.999
	X2(SHC Cre+)3, 30 = 19.76	KW	<0.001
	SHC Cre+ d20 vs. Fx+1d	Dunn's	0.012
	SHC Cre+ d20 vs. Fx+10d	Dunn's	>0.999
	SHC Cre+ d20 vs. Fx+21d	Dunn's	>0.999
	SHC Cre+ Fx+1d vs. Fx+10d	Dunn's	0.376
	SHC Cre+ Fx+1d vs. Fx+21d	Dunn's	<0.001
	SHC Cre+ Fx+10d vs. Fx+21d	Dunn's	0.126
	X2(CSC Cre+)3, 30 = 23.04	KW	<0.001
	CSC Cre+ d20 vs. Fx+1d	Dunn's	>0.999
	CSC Cre+ d20 vs. Fx+10d	Dunn's	0.366
	CSC Cre+ d20 vs. Fx+21d	Dunn's	0.011
	CSC Cre+ Fx+1d vs. Fx+10d	Dunn's	0.009
	CSC Cre+ Fx+1d vs. Fx+21d	Dunn's	<0.001
	CSC Cre+ Fx+10d vs. Fx+21d	Dunn's	>0.999
SupFig 3b	d20 SHC Cre- vs. CSC Cre-	MWU	0.721	8	8	7	4	7	7	8	8	5	5	7	7	8	6	7	7
	d20 SHC Cre+ vs. CSC Cre+	MWU	0.648
	d20 SHC Cre- vs. SHC Cre+	MWU	0.867
	d20 CSC Cre- vs. CSC Cre+	MWU	0.073
	Fx+1d SHC Cre- vs. CSC Cre-	MWU	0.620
	Fx+1d SHC Cre+ vs. CSC Cre+	MWU	0.574
	Fx+1d SHC Cre- vs. SHC Cre+	MWU	0.021
	Fx+1d CSC Cre- vs. CSC Cre+	MWU	0.021
	Fx+10d SHC Cre- vs. CSC Cre-	MWU	0.690
	Fx+10d SHC Cre+ vs. CSC Cre+	MWU	0.710
	Fx+10d SHC Cre- vs. SHC Cre+	MWU	0.268
	Fx+10d CSC Cre- vs. CSC Cre+	MWU	0.003
	Fx+21d SHC Cre- vs. CSC Cre-	MWU	0.345
	Fx+21d SHC Cre+ vs. CSC Cre+	MWU	0.259
	Fx+21d SHC Cre- vs. SHC Cre+	MWU	0.232
	Fx+21d CSC Cre- vs. CSC Cre+	MWU	0.073
	X2(SHC Cre-)3, 28 = 13.87	KW	0.003
	SHC Cre- d20 vs. Fx+1d	Dunn's	0.021
	SHC Cre- d20 vs. Fx+10d	Dunn's	0.086
	SHC Cre- d20 vs. Fx+21d	Dunn's	>0.999
	SHC Cre- Fx+1d vs. Fx+10d	Dunn's	>0.999
	SHC Cre- Fx+1d vs. Fx+21d	Dunn's	0.036
	SHC Cre- Fx+10d vs. Fx+21d	Dunn's	0.133
	X2(CSC Cre-)3, 26 = 18.67	KW	<0.001
	CSC Cre- d20 vs. Fx+1d	Dunn's	0.004
	CSC Cre- d20 vs. Fx+10d	Dunn's	0.002
	CSC Cre- d20 vs. Fx+21d	Dunn's	>0.999
	CSC Cre- Fx+1d vs. Fx+10d	Dunn's	>0.999
	CSC Cre- Fx+1d vs. Fx+21d	Dunn's	0.185
	CSC Cre- Fx+10d vs. Fx+21d	Dunn's	0.086
	X2(SHC Cre+)3, 29 = 7.651	KW	0.054
	SHC Cre+ d20 vs. Fx+1d	Dunn's	>0.999
	SHC Cre+ d20 vs. Fx+10d	Dunn's	>0.999
	SHC Cre+ d20 vs. Fx+21d	Dunn's	0.893
	SHC Cre+ Fx+1d vs. Fx+10d	Dunn's	>0.999
	SHC Cre+ Fx+1d vs. Fx+21d	Dunn's	0.102
	SHC Cre+ Fx+10d vs. Fx+21d	Dunn's	0.094
	X2(CSC Cre+)3, 26 = 9.085	KW	0.028
	CSC Cre+ d20 vs. Fx+1d	Dunn's	>0.999
	CSC Cre+ d20 vs. Fx+10d	Dunn's	>0.999
	CSC Cre+ d20 vs. Fx+21d	Dunn's	0.049
	CSC Cre+ Fx+1d vs. Fx+10d	Dunn's	>0.999
	CSC Cre+ Fx+1d vs. Fx+21d	Dunn's	0.338
	CSC Cre+ Fx+10d vs. Fx+21d	Dunn's	0.095
SupFig 3c	d20 SHC Cre- vs. CSC Cre-	MWU	0.721	8	8	7	4	7	7	8	8	5	5	7	7	8	6	7	7
	d20 SHC Cre+ vs. CSC Cre+	MWU	0.230
	d20 SHC Cre- vs. SHC Cre+	MWU	0.536
	d20 CSC Cre- vs. CSC Cre+	MWU	0.283
	Fx+1d SHC Cre- vs. CSC Cre-	MWU	0.456
	Fx+1d SHC Cre+ vs. CSC Cre+	MWU	0.798
	Fx+1d SHC Cre- vs. SHC Cre+	MWU	0.152
	Fx+1d CSC Cre- vs. CSC Cre+	MWU	0.694
	Fx+10d SHC Cre- vs. CSC Cre-	MWU	0.690
	Fx+10d SHC Cre+ vs. CSC Cre+	MWU	0.456
	Fx+10d SHC Cre- vs. SHC Cre+	MWU	0.432
	Fx+10d CSC Cre- vs. CSC Cre+	MWU	0.432
	Fx+21d SHC Cre- vs. CSC Cre-	MWU	0.491
	Fx+21d SHC Cre+ vs. CSC Cre+	MWU	0.383
	Fx+21d SHC Cre- vs. SHC Cre+	MWU	0.694
	Fx+21d CSC Cre- vs. CSC Cre+	MWU	0.138
	X2(SHC Cre-)3, 28 = 9.969	KW	0.019
	SHC Cre- d20 vs. Fx+1d	Dunn's	>0.999
	SHC Cre- d20 vs. Fx+10d	Dunn's	>0.999
	SHC Cre- d20 vs. Fx+21d	Dunn's	0.289
	SHC Cre- Fx+1d vs. Fx+10d	Dunn's	>0.999
	SHC Cre- Fx+1d vs. Fx+21d	Dunn's	0.029
	SHC Cre- Fx+10d vs. Fx+21d	Dunn's	0.086
	X2(CSC Cre-)3, 26 = 5.974	KW	0.113
	X2(SHC Cre+)3, 29 = 2.108	KW	0.550
	X2(CSC Cre+)3, 26 = 10.50	KW	0.015
	CSC Cre+ d20 vs. Fx+1d	Dunn's	>0.999
	CSC Cre+ d20 vs. Fx+10d	Dunn's	>0.999
	CSC Cre+ d20 vs. Fx+21d	Dunn's	0.047
	CSC Cre+ Fx+1d vs. Fx+10d	Dunn's	>0.999
	CSC Cre+ Fx+1d vs. Fx+21d	Dunn's	0.260
	CSC Cre+ Fx+10d vs. Fx+21d	Dunn's	0.031
SupFig 3d	d20 SHC Cre- vs. CSC Cre-	MWU	0.959	8	8	7	4	7	7	8	8	5	5	7	7	8	6	7	7
	d20 SHC Cre+ vs. CSC Cre+	MWU	0.164
	d20 SHC Cre- vs. SHC Cre+	MWU	0.072
	d20 CSC Cre- vs. CSC Cre+	MWU	0.109
	Fx+1d SHC Cre- vs. CSC Cre-	MWU	0.710
	Fx+1d SHC Cre+ vs. CSC Cre+	MWU	0.195
	Fx+1d SHC Cre- vs. SHC Cre+	MWU	0.152
	Fx+1d CSC Cre- vs. CSC Cre+	MWU	0.694
	Fx+10d SHC Cre- vs. CSC Cre-	MWU	0.841
	Fx+10d SHC Cre+ vs. CSC Cre+	MWU	0.535
	Fx+10d SHC Cre- vs. SHC Cre+	MWU	0.530
	Fx+10d CSC Cre- vs. CSC Cre+	MWU	0.149
	Fx+21d SHC Cre- vs. CSC Cre-	MWU	0.950
	Fx+21d SHC Cre+ vs. CSC Cre+	MWU	0.456
	Fx+21d SHC Cre- vs. SHC Cre+	MWU	0.694
	Fx+21d CSC Cre- vs. CSC Cre+	MWU	0.181
	X2(SHC Cre-)3, 28 = 15.92	KW	0.001
	SHC Cre- d20 vs. Fx+1d	Dunn's	0.003
	SHC Cre- d20 vs. Fx+10d	Dunn's	0.037
	SHC Cre- d20 vs. Fx+21d	Dunn's	>0.999
	SHC Cre- Fx+1d vs. Fx+10d	Dunn's	>0.999
	SHC Cre- Fx+1d vs. Fx+21d	Dunn's	0.057
	SHC Cre- Fx+10d vs. Fx+21d	Dunn's	0.338
	X2(CSC Cre-)3, 26 = 10.45	KW	0.015
	CSC Cre- d20 vs. Fx+1d	Dunn's	0.036
	CSC Cre- d20 vs. Fx+10d	Dunn's	0.152
	CSC Cre- d20 vs. Fx+21d	Dunn's	>0.999
	CSC Cre- Fx+1d vs. Fx+10d	Dunn's	>0.999
	CSC Cre- Fx+1d vs. Fx+21d	Dunn's	0.209
	CSC Cre- Fx+10d vs. Fx+21d	Dunn's	0.545
	X2(SHC Cre+)3, 29 = 4.232	KW	0.238
	X2(CSC Cre+)3, 26 = 10.16	KW	0.017
	CSC Cre+ d20 vs. Fx+1d	Dunn's	>0.999
	CSC Cre+ d20 vs. Fx+10d	Dunn's	>0.999
	CSC Cre+ d20 vs. Fx+21d	Dunn's	0.103
	CSC Cre+ Fx+1d vs. Fx+10d	Dunn's	0.964
	CSC Cre+ Fx+1d vs. Fx+21d	Dunn's	0.021
	CSC Cre+ Fx+10d vs. Fx+21d	Dunn's	0.853

## Sheet: SupFig 4
SupFig 4:
				n-numbers
	Comparison	Test	p-value	SHC Cre-	CSC Cre-	SHC Cre+	CSC Cre+
SupFig 4a	F(Genotype)1, 28 = 0.1320	Two-Way-ANOVA	0.719	8	8	8	8
	F(Stress)1, 28 = 7.432	Two-Way-ANOVA	0.011
	F(Interaction)1, 28 = 7.580	Two-Way-ANOVA	0.010
	SHC Cre- vs. CSC Cre-	Bonferroni	0.001
	SHC Cre+ vs. CSC Cre+	Bonferroni	>0.999
	SHC Cre- vs. SHC Cre+	Bonferroni	0.204
	CSC Cre- vs. CSC Cre+	Bonferroni	0.072
SupFig 4b	F(Genotype)1, 28 = 2.054	Two-Way-ANOVA	0.163	8	8	8	8
	F(Stress)1, 28 = 6.460	Two-Way-ANOVA	0.017
	F(Interaction)1, 28 = 6.010	Two-Way-ANOVA	0.021
	SHC Cre- vs. CSC Cre-	Bonferroni	0.003
	SHC Cre+ vs. CSC Cre+	Bonferroni	>0.999
	SHC Cre- vs. SHC Cre+	Bonferroni	0.955
	CSC Cre- vs. CSC Cre+	Bonferroni	0.021
SupFig 4c	F(Genotype)1, 27 = 2.141	Two-Way-ANOVA	0.155	8	7	8	8
	F(Stress)1, 27 = 7.953	Two-Way-ANOVA	0.009
	F(Interaction)1, 27 = 7.384	Two-Way-ANOVA	0.011
	SHC Cre- vs. CSC Cre-	Bonferroni	<0.001
	SHC Cre+ vs. CSC Cre+	Bonferroni	>0.999
	SHC Cre- vs. SHC Cre+	Bonferroni	0.782
	CSC Cre- vs. CSC Cre+	Bonferroni	0.011
SupFig 4d	F(Genotype)1, 27 = 9.903	Two-Way-ANOVA	0.004	8	7	8	8
	F(Stress)1, 27 = 8.624	Two-Way-ANOVA	0.007
	F(Interaction)1, 27 = 1.651	Two-Way-ANOVA	0.210
	SHC Cre- vs. CSC Cre-	Bonferroni	0.490
	SHC Cre+ vs. CSC Cre+	Bonferroni	0.013
	SHC Cre- vs. SHC Cre+	Bonferroni	0.009
	CSC Cre- vs. CSC Cre+	Bonferroni	0.383
SupFig 4e	F(Genotype)1, 28 = 20.17	Two-Way-ANOVA	<0.001	8	8	8	8
	F(Stress)1, 28 = 0.6525	Two-Way-ANOVA	0.426
	F(Interaction)1, 28 = 0.02248	Two-Way-ANOVA	0.882
	SHC Cre- vs. SHC Cre+	Bonferroni	0.009
	CSC Cre- vs. CSC Cre+	Bonferroni	0.006
SupFig 4f	F(Genotype)1, 28 = 11.82	Two-Way-ANOVA	0.002	8	8	8	8
	F(Stress)1, 28 = 10.05	Two-Way-ANOVA	0.004
	F(Interaction)1, 28 = 16.19	Two-Way-ANOVA	<0.001
	SHC Cre- vs. CSC Cre-	Bonferroni	<0.001
	SHC Cre+ vs. CSC Cre+	Bonferroni	>0.999
	SHC Cre- vs. SHC Cre+	Bonferroni	>0.999
	CSC Cre- vs. CSC Cre+	Bonferroni	<0.001

[truncated: 2 more sheets: SupFig 5, SupFig 6]
